# Supplementary material for: Genomics of cellular proliferation in periodic environmental fluctuations
Source: Mol Syst Biol. 2018 Mar 5;14(3):e7823. doi: 10.15252/msb.20177823 (PMC5836541; doi:10.15252/msb.20177823)
Supplement: Supplementary file 2 — Dataset EV1 [file MSB-14-e7823-s002.zip]

Archive with 12 entries (9 files):
- MSB_7823_Dataset_EV1/
- MSB_7823_Dataset_EV1/.DS_Store
- MSB_7823_Dataset_EV1/Dataset_EV1_README.txt
- MSB_7823_Dataset_EV1/sup_file_Met.rda
- MSB_7823_Dataset_EV1/sup_file_Salt.rda
- __MACOSX/
- __MACOSX/._MSB_7823_Dataset_EV1
- __MACOSX/MSB_7823_Dataset_EV1/
- __MACOSX/MSB_7823_Dataset_EV1/._.DS_Store
- __MACOSX/MSB_7823_Dataset_EV1/._Dataset_EV1_README.txt
- __MACOSX/MSB_7823_Dataset_EV1/._sup_file_Met.rda
- __MACOSX/MSB_7823_Dataset_EV1/._sup_file_Salt.rda
